# Supplementary material for: ASCL1 is a MYCN- and LMO1-dependent member of the adrenergic neuroblastoma core regulatory circuitry
Source: Nat Commun. 2019 Dec 9;10:5622. doi: 10.1038/s41467-019-13515-5 (PMC6901540; doi:10.1038/s41467-019-13515-5)
Supplement: Supplementary file 3 — Supplementary Data 1 [file 41467_2019_13515_MOESM3_ESM.xlsx]

## Sheet: Supplementary Data 1
Supplementary Data 1: List of genes significantly regulated after LMO1 knockdown
Genes regulated by LMO1 in Kelly (1003)	Genes regulated by LMO1 in Jurkat (250)	Genes regulated by LMO1 in both Jurkat and Kelly (58)	Genes regulated by LMO1 in SH-SY5Y (7002)	Genes regulated by LMO1 in both Kelly and SH-SY5Y (592)
BCHE	HIST1H2BG	ACTR1A	A1BG	AACS
FECH	HIST1H2AE	ADAMTS19	AACS	ABCA3
HK2	SCARNA5	AP2S1	AAED1	ABCB1
SGCB	NUCKS1	ATP5G1	AAGAB	ABCD3
NAGA	ATP5G1	ATP6V0E1	AAK1	ABHD14A
NME1	ANXA1	BCAP31	AAR2	ABLIM1
PNP	RPL29	BLOC1S6	AARS	ACOT7
PCBD1	UBE3C	BNIP3L	AARS2	ACSL4
PDHA1	SEPT7	CDK8	AASDH	ACTB
TPM1	RNF168	CLTC	AASDHPPT	ACTR2
CDKN1A	AP2S1	DEK	AASS	ADAM9
PEX1	LSM12	GALNT6	AATF	ADAMTS19
TWIST1	TNFAIP8	GNAI2	ABAT	ADAMTS9
ALPL	LANCL1	GRINA	ABCA1	ADCYAP1R1
EYA1	UBTD2	HIST1H2AL	ABCA3	ADIPOR1
HOXD13	LAPTM4A	HK2	ABCB1	AGO2
TP53	LSM6	HSPB1	ABCB1	AHNAK
ADRA2C	CNOT7	ID3	ABCB7	AIP
CHRM1	NPTN	ITGA4	ABCC1	AKAP12
CHRNB4	VAMP3	ITPK1	ABCC10	AKAP9
COMT	MEX3D	KDELR2	ABCC3	ALDOA
DBH	LIMA1	LAPTM4A	ABCC4	ALDOC
DCK	CEP128	LSM12	ABCC5	ALG1
GRIK3	GLTP	LSM6	ABCD2	AMOTL1
GSTP1	PSMD10	MEX3D	ABCD3	ANK2
HMGCR	APBA2	MKRN1	ABCE1	ANKRD13A
ASCL1	CCDC6	MTDH	ABHD10	ANKRD28
ICAM2	GRINA	NPM1	ABHD12	ANKRD40
ITGA4	STARD4-AS1	NPTN	ABHD13	ANKRD46
RET	ADAMTS19	NUDT11	ABHD14A	ANKRD52
PPIB	GALNT6	PAQR8	ABHD14A-ACY1	ANTXR1
PRIM1	CDK8	PDCL	ABHD17A	AP2B1
PIM3	TRAF3IP2	PIK3C2A	ABHD17B	AP2M1
ATP5G1	ARAF	PNP	ABHD17C	APLP2
BICD2	ATG4D	PRELID1	ABHD2	APOO
NRARP	HIST1H1T	PSMD10	ABHD5	ARFGEF1
EBF3	SLC40A1	PTK7	ABHD6	ARHGAP1
VPS54	FZD6	PXDN	ABI1	ARHGAP42
RYK	LRIG1	RAB37	ABI2	ARHGDIA
SDC1	GCH1	RNU12	ABL1	ARID3A
SPOP	MCM3	RPS27L	ABLIM1	ARL2BP
IRGQ	TNFRSF8	RSL24D1	ABR	ARL6IP1
GALE	SLK	SERPINF1	ABRACL	ARPC1B
TAGLN3	RAB37	SIPA1L2	ABTB1	ASAP1
C4orf46	H6PD	SLK	ABTB2	ASAP2
TMEM64	TBC1D4	SMCO4	AC004257.3	ASCL1
MXRA7	CIB1	SPAST	AC004692.5	ASPHD1
SLC7A2	SMCO4	STRA6	AC004941.5	ATCAY
GRINA	ESRRA	TBC1D4	AC005943.5	ATRAID
KIAA0930	IQGAP2	TEX19	AC009948.5	AZIN1
PM20D2	TNFSF4	TMOD2	AC012146.7	B3GALNT2
TTC7B	ARID5B	TUBB2A	AC018755.16	B3GALT6
FAM171A1	ERLIN1	UBE2K	AC073321.4	BAHD1
RAP1B	PAQR8	USP10	ACACA	BAIAP2-AS1
SEPT7	OSCP1	VAMP3	ACAD11	BAMBI
BIRC5	TSHR	WBP2	ACAD8	BASP1
PAGE5	CNR2	WDFY1	ACADM	BBS10
FRRS1	ENDOD1		ACADSB	BCAP31
CYB561	ID3		ACADVL	BEX2
GNG10	TGFBR2		ACAP2	BIRC5
SERBP1	CDS2		ACAT1	BLOC1S2
HAX1	SERPINB8		ACAT2	BLOC1S6
HIST2H2BF	CD84		ACBD3	BMI1
LIN52	IER3		ACBD5	BMP7
APLP1	SEC22C		ACBD6	BMPR1A
AP2M1	BNIP3L		ACCS	BNIP3L
RAB12	TSPAN7		ACD	BOLA3
RPS24	BIRC3		ACER3	BTG3
AP2B1	RAB11FIP1		ACIN1	C19orf53
MCUR1	HLA-E		ACLY	C1orf123
FDX1L	CD28		ACOT13	C4orf46
CCDC78	ADAMTS1		ACOT7	C6orf62
FAM229B	MACF1		ACOT9	CABLES2
ZNF704	SLC25A15		ACOX1	CALM1
RPL41	IL17RA		ACP1	CAMK1D
BOLA3	DIEXF		ACP2	CAND2
FAM220A	PALD1		ACP6	CAPN2
GGPS1	LUCAT1		ACPL2	CARD9
THYN1	BIN2		ACSL1	CAT
CYFIP2	KRCC1		ACSL3	CBFB
RUFY3	BSPRY		ACSL4	CBR4
NPM1	FAM46C		ACTB	CCDC181
TRIM71	SIRPG		ACTBP9	CCDC80
MAP2	HNRNPH2		ACTG1	CCND1
KREMEN1	IGLL1		ACTG1P4	CD2AP
SAMD11	SIPA1L2		ACTN1	CD9
ACBD7	LAIR1		ACTN4	CDC42SE2
SLC4A8	IPPK		ACTR10	CDH2
YARS2	TNFRSF4		ACTR1B	CDK2AP1
CENPA	PCYOX1L		ACTR2	CDK5
NCBP2	GID4		ACTR3	CDK5R1
TATDN3	TTC13		ACTR3B	CDK8
ENGASE	WDR82		ACTR6	CDKN1A
SST	TBRG1		ACTR8	CDKN2C
TUBB2A	RCSD1		ACVR1	CDKN3
MZT1	STK35		ACVR2A	CENPA
PRCD	TAF8		ACVR2B	CEP55
APH1A	BROX		ACYP1	CHST11
UNC13A	ZMAT2		ACYP2	CHST8
FTO	SLFN5		ADA	CKB
TSPAN11	APOBEC3D		ADAM10	CLIP4
GALNT6	AAED1		ADAM12	CLPB
DNLZ	RTN4		ADAM12	CLTC
MYO1C	SELL		ADAM17	COCH
TMEM219	LEF1-AS1		ADAM19	COL18A1
FOXN3	RPL13AP5		ADAM1A	COL4A1
ABCA3	BCORP1		ADAM22	COMMD10
CTNNB1	ITGA4		ADAM23	COPA
MID1IP1	RUNX2		ADAM9	COPZ1
RFTN1	IGHV1OR15-1		ADAMTS1	CPD
ACTB	ZNF530		ADAMTS13	CPE
RGS4	HK2		ADAMTS19	CPNE2
COL6A6	PNP		ADAMTS3	CPNE3
LYN	RB1		ADAMTS9	CPVL
LIMCH1	ITPKB		ADARB1	CREBL2
SLC8A1	PPP2CB		ADAT1	CRNDE
PRRT4	TRAPPC2		ADCK3	CSNK1G2
GLRX	PTRHD1		ADCK4	CTNNAL1
PHKA1	RGPD1		ADCY1	CTNNB1
ZBTB37	ARPC4		ADCY6	CTSH
OSGIN2	GNB1		ADCY7	CUL3
TNNT1	NPM1		ADCYAP1R1	CXorf38
PHTF2	ID1		ADD3	CYB561
PEX26	TUBB2A		ADH5	CYB5R1
LIFR	ROGDI		ADI1	CYFIP2
MFSD1	EXOC4		ADIPOR1	DCAF7
TFRC	ACVR2B		ADIPOR2	DCK
PSIP1	BCAP31		ADK	DCP1B
EPN1	TNRC6C		ADNP	DCP2
MLF1	FLNB		ADNP2	DCTPP1
SLC6A6	PDE4DIP		ADO	DCUN1D1
LRRC8B	LARP4		ADPGK	DDX21
LRRC8D	DDIT3		ADPRHL2	DENND5B
OST4	LEPROT		ADRA2A	DHCR7
FAM160B1	SLC35B2		ADRBK2	DHDDS
COCH	ABCB6		ADSS	DIS3
DPF1	CAMK4		AEBP2	DLEU2
ASAP2	HES1		AFAP1	DNAJC1
ICA1	DPYD		AFF1	DNASE1
ZNF844	TMEM128		AFF4	DNLZ
BCAP31	CIAPIN1		AFG3L1P	DOK4
APLP2	MBNL1		AFG3L2	DTD2
STRA6	SH3TC1		AFTPH	DTX3
SAR1A	UBE2G2		AGA	DUSP10
GREB1L	CD69		AGAP1	DYNC1H1
EIF5A	SERPINF1		AGAP10	ECI1
PLEKHA5	HIST1H3A		AGAP11	EFCAB14
TMEM106C	SLC2A1		AGAP3	EI24
SEC14L1	FLNA		AGAP9	EIF4B
NSMAF	VAV3		AGBL5	EIF4EBP2
C11orf96	ATP11C		AGFG1	ELAVL2
FAM200B	SLC35E3		AGGF1	ELMOD2
TTC28	IL7R		AGK	EML6
ZNF880	GNAI2		AGL	ENO1
ZSCAN18	IGF1R		AGO2	EPB41L4A-AS1
GATA2	PIK3C2A		AGO3	ESD
PAFAH1B3	PITX1		AGO4	ESYT2
CAPN2	SNTA1		AGPAT3	FAF1
ANK2	TM7SF2		AGPAT5	FAM117B
SCOC	DEK		AGPAT6	FAM136A
BEGAIN	TCP11L1		AGPS	FAM160B1
FHL1	RBM28		AGRN	FAM167A
CAND2	EIF3J		AGTRAP	FAM169A
FXYD6	SNAP23		AHCTF1	FAM173B
EPB41	PRPF4B		AHCY	FAM200B
ZNF260	ATP6V0E1		AHCYL1	FAM220A
PALLD	CCDC25		AHCYL2	FAM229B
PTCH2	GZMA		AHDC1	FAM3C
BEX2	KIF5B		AHI1	FAM69B
MAP7D2	VPS26A		AHNAK	FDX1L
ATRAID	USP10		AHNAK2	FECH
UBXN6	ATP6V0A1		AHSA2	FHL1
ELAVL2	UBE2K		AIDA	FKBP4
PEX2	PDCL		AIFM1	FNDC3A
KIF21A	DNAJB6		AIG1	FOXK2
ZBED6	ACTR1A		AIMP1	FOXN2
EXD2	MIDN		AIMP2	FOXN3
CAMTA1	ZER1		AIP	FPGS
SCHIP1	KDELR2		AK1	FRYL
ASCC1	SUMO3		AK2	FTH1
RNF145	TARDBP		AK3	FXR2
SUN2	CHIC2		AK4	G3BP1
ADCYAP1R1	BLOC1S6		AK5	G3BP2
NETO2	NSFL1C		AKAP11	GALNT10
ENO1	WBP2		AKAP12	GALNT11
NCR3LG1	PRELID1		AKAP13	GAP43
UBE4A	MKRN1		AKAP17A	GATA2
ZNF664	SRP68		AKAP2	GDE1
LIMK1	PI16		AKAP8	GDI2
KCNH2	SPAST		AKAP9	GEM
TP53I3	RPS27L		AKIP1	GGPS1
CNTFR	TRMT6		AKIP1	GLCCI1
HLA-A	ALDH1A2		AKIRIN1	GLUD1
C2orf91	RAB4B		AKIRIN2	GNA12
PIM1	RSL24D1		AKR1A1	GNA13
SEZ6L2	RAB8B		AKR1B1	GNAI3
HBP1	MIER2		AKR7A2	GNB4
UNC5B	PXK		AKT1	GNG10
CDC5L	CA11		AKT2	GOLGB1
GOLGB1	IWS1		AKT3	GPC6
SMCO4	NUDT11		AKTIP	GPT2
CLPB	DNAJC17		AL590762.11	GPX4
CDK8	TBC1D13		ALAD	GREB1
CDKN2C	ZNF217		ALCAM	GRPEL2
ANKRD46	FOXJ2		ALDH18A1	GTF2F1
PTK7	TUBB3		ALDH2	GTF2H3
LMO1	TUBG2		ALDH3A2	H2AFX
CDK2AP1	GDAP1		ALDH5A1	H2AFZ
MTCH1	NUDT4		ALDH6A1	HAND1
CUEDC1	WDFY1		ALDH7A1	HBP1
SHISA5	NFYA		ALDH9A1	HDAC3
CHGA	FAM129B		ALDOA	HDLBP
B3GALNT2	GALNT12		ALDOC	HIP1
POLE3	UCP2		ALG1	HK2
MPP2	USP20		ALG10B	HLA-A
FNDC3A	STRA6		ALG13	HMGB3
RANGAP1	BTRC		ALG5	HMGCR
RAPGEF4	GPRIN1		ALG8	HMGN2
TLE3	CDK4		ALG9	HOXC4
AP3S1	TSPAN17		ALKBH2	HOXD-AS2
ZFYVE16	SMTN		ALKBH3	HSD17B11
NOLC1	HIST1H2AL		ALKBH4	HSDL1
CD9	IGHV1OR15-3		ALKBH5	HSPA9
REPS1	STYX		ALKBH6	HSPD1
TBC1D4	BTBD11		ALKBH7	HUS1
MRPS27	AMER1		ALMS1	ICK
JUND	TMEM199		ALPK2	ICMT
CLIP4	PDIK1L		ALS2	ID3
TEX2	DERA		ALYREF	IER3IP1
TYW3	CYB561A3		AMD1	IFIT5
SEZ6	GPATCH11		AMFR	IL6ST
ADIPOR1	PTMA		AMMECR1L	IPO8
RAN	MTDH		AMOTL1	IRAK1
EIF4B	DTX1		AMOTL2	ISOC1
CCDC181	NRROS		AMPD2	ITCH
AMOTL1	PTMS		AMZ2	ITGA1
OAZ1	NT5M		AMZ2P1	ITGA4
AP2S1	STAT5A		ANAPC1	ITGAV
TRIM2	GEMIN8P4		ANAPC11	JKAMP
MLEC	SCARNA6		ANAPC13	JOSD1
CPD	RNU12		ANAPC16	JUN
RAPGEF1	HSPB1		ANAPC4	JUND
SLK	MIR663A		ANAPC5	KCNH2
NAP1L1	CLTC		ANAPC7	KCNQ2
CDH2	ITPK1		ANGEL2	KDELC1
CREBL2	PXDN		ANGPT1	KDELR2
UBE2T	PTK7		ANGPTL2	KIAA0100
THY1	TEX19		ANK2	KIAA0930
MAPK14	TMOD2		ANK3	KIAA1143
PGAM1	YWHAE		ANKEF1	KIF21A
SEC31A			ANKFY1	KIF5C
N4BP2			ANKHD1	KLF13
FAM57B			ANKIB1	KLF15
ACSL4			ANKLE2	KLHL24
TTC9C			ANKMY2	KPNA3
GLUD1			ANKRA2	KREMEN1
HLTF			ANKRD1	LAMB2
CSNK1G2			ANKRD10	LANCL2
HDGF			ANKRD10-IT1	LAP3
ZC3H11A			ANKRD11	LAPTM4B
ARHGEF10L			ANKRD12	LARS
SLC44A5			ANKRD13A	LBH
MCF2L			ANKRD13C	LBR
HDLBP			ANKRD17	LDHA
ZIK1			ANKRD20A1	LIMCH1
TOM1L1			ANKRD20A11P	LIN52
ABLIM1			ANKRD27	LINC00473
RBCK1			ANKRD28	LINC00888
GFRA2			ANKRD36B	LMAN1
SERPINF1			ANKRD37	LMO1
PNO1			ANKRD40	LPCAT1
LTV1			ANKRD44	LRRC8B
DOK4			ANKRD46	LRRC8D
TPP2			ANKRD49	LSM12
GFRA1			ANKRD50	LSM6
TCEAL7			ANKRD52	LTV1
AP3B2			ANKRD54	LYN
ABCB1			ANKRD9	MAB21L2
KLHL24			ANKS1A	MAF1
TEX15			ANKS3	MALSU1
RCBTB1			ANKZF1	MAML3
AKR1C1			ANLN	MAN1A1
RAF1			ANO6	MANEA
ALDOA			ANP32A	MAP1B
DHCR7			ANP32E	MAP2
DHODH			ANTXR1	MAP2K1
DYNC1H1			ANTXR2	MAP2K6
ELAVL3			ANXA1	MAPK14
EPAS1			ANXA11	MAPKAPK3
GDI2			ANXA2	37316
EML6			ANXA2P2	MCC
GTF2H3			ANXA3	MCF2L
HSPB1			ANXA4	MCM5
IRAK1			ANXA7	MCUR1
AHNAK			AP1AR	METTL16
TRIM23			AP1B1	METTL7A
ARVCF			AP1G1	MFAP2
BMP7			AP1M1	MFAP3
CAT			AP1S1	MFSD1
RAB37			AP1S2	MGAT4B
CC2D2A			AP2A2	MICALL1
PHKB			AP2B1	MICU2
CKB			AP2M1	MID1IP1
COL4A1			AP3B1	MIEN1
CAMK1D			AP3D1	MKNK2
CTSL			AP3M1	MKRN1
ECI1			AP3S2	MLEC
DPP6			AP4B1	MLF1
DSG2			AP4S1	MOB1A
E2F5			AP5M1	MPHOSPH9
ENO2			AP5Z1	MRPL41
ESD			AP5Z1	MRPS18B
FKBP4			APBA2	MRS2
FMOD			APBB2	MTDH
FTH1			APC	MTMR2
GAP43			APEH	MXRA7
GNAI2			APEX2	MYO1C
GNAZ			APH1B	MZT1
GPX4			API5	NAP1L1
GTF2F1			APIP	NBN
H2AFX			APITD1	NCALD
H2AFZ			APLP2	NCBP2
HMOX1			APOA1BP	NDC1
HSPD1			APOO	NEDD4
FOXN2			APOOL	NEDD9
ID2			APOPT1	NEFH
CPE			APPBP2	NEFL
IL6ST			APPL1	NETO2
ITGAV			APPL2	NFE2L3
JUN			APRT	NME1
KPNA3			APTX	NME3
TNPO1			AQP11	NOLC1
LAMB2			AQR	NPM1
LBR			ARAP3	NRAS
MCC			ARF1	NSMAF
MFAP2			ARF3	NT5DC1
MKI67			ARF4	NUDT1
NUDT1			ARF6	NUDT11
NBN			ARFGEF1	OAZ1
NME3			ARFGEF2	ORC2
NRAS			ARFIP1	ORC3
PEBP1			ARGLU1	OSGIN2
PAK2			ARHGAP1	OST4
PBX2			ARHGAP19	OSTM1
PGD			ARHGAP26	OXSM
PIK3C2A			ARHGAP28	PAFAH1B3
MAP2K1			ARHGAP29	PAK2
MAP2K6			ARHGAP31	PALLD
PSMA5			ARHGAP32	PAPSS1
PSMD9			ARHGAP35	PAQR8
PSMD10			ARHGAP36	PBX2
PSME2			ARHGAP42	PCBD1
PTPN9			ARHGAP5	PDCD7
ABCD3			ARHGDIA	PDCL
ID3			ARHGEF10	PDHA1
RAB3B			ARHGEF12	PEBP1
RASA1			ARHGEF18	PEF1
LTA4H			ARHGEF2	PEMT
SLC18A3			ARHGEF28	PEX1
SLIT3			ARHGEF3	PEX2
SMARCC2			ARHGEF37	PFN1
SMARCD3			ARHGEF40	PGD
SNAP25			ARHGEF7	PHKB
SOAT1			ARID1A	PHTF2
SOX4			ARID1B	PIK3C2A
SPARC			ARID2	PIK3R2
SUPT4H1			ARID3A	PIM3
SUPT6H			ARID3B	PKN2
TAPBP			ARID4A	PLCD4
TCEA2			ARID4B	PLEKHA5
TDG			ARID4B	PLEKHA6
TEF			ARID5B	PLXNA2
TSPAN4			ARIH1	PM20D2
TPM4			ARIH2	PMF1
TPR			ARL1	PMP22
UBE2D3			ARL13B	PNMA1
UBE2V2			ARL14EP	PPIB
ZNF134			ARL17A	PPP1R16B
DEK			ARL2	PRDX6
PDHX			ARL2BP	PRELID1
SLC7A5			ARL4C	PRKAA1
HIST1H2AL			ARL5A	PRMT6
HIST1H2BM			ARL5B	PRSS12
TAGLN2			ARL6	PSIP1
DUSP11			ARL6IP1	PSMA5
DOC2B			ARL6IP6	PSMD10
CUL3			ARL8B	PSMD9
PRSS12			ARMC1	PSME2
CAMK1			ARMC10	PTK7
YARS			ARMC7	PTPN13
PDLIM4			ARMC8	PXDN
SLC25A12			ARMCX3	PXMP2
RNASET2			ARMCX4	R3HDM4
PAGE1			ARNT	RAB12
CTNNAL1			ARNTL	RAB3B
ADAM9			ARPC1B	RAB7A
CREG1			ARPC4	RAC1
HDAC3			ARPC5	RAF1
CDK5R1			ARPC5L	RAN
CPNE3			ARPP19	RANGAP1
USP13			ARRB1	RAPGEF4
ATP6V0E1			ARRDC3	RASA1
UBE2M			ARRDC4	RASA3
AIP			ARSB	RBCK1
EIF4EBP2			ARSJ	RBFA
GNG11			ARV1	RBM22
HSPA9			AS3MT	RBMS3
STK17B			ASAH1	REEP5
CHST2			ASAH2B	REPS1
NFE2L3			ASAP1	RET
CARTPT			ASAP2	RFTN1
NUP155			ASB1	RGS4
ARHGAP1			ASB6	RIMS3
ARHGDIA			ASB7	RMDN3
BMPR1A			ASB8	RNASEH2C
BNIP3L			ASCC3	RNASET2
CNN2			ASCL1	RND3
COPA			ASF1A	RNF130
NCAN			ASH1L	RNF144A
CTSH			ASH2L	RNF145
PHC2			ASIC1	ROCK1
ENDOG			ASL	RPL22L1
EPHB3			ASMTL	RPL39L
GPC3			ASNA1	RPL41
HUS1			ASNS	RPP25
FOXK2			ASNSD1	RPS27L
KIF5C			ASPH	RPS6KA2
NDUFB4			ASPHD1	RRAGD
YBX1			ASPHD2	RSL24D1
RAB5C			ASPM	RTF1
SMS			ASRGL1	RUFY3
TGFBR1			ASUN	RYK
MAPKAPK3			ASXL1	SAR1A
RAB7A			ASXL3	SCCPDH
DDX21			ASXL3	SCD
XPR1			ATAD1	SCPEP1
MTA2			ATAD2	SDC1
VAMP3			ATAD2B	SDE2
SNAP29			ATAD3B	SEC14L1
KIF3B			ATAT1	SEC22B
HAND1			ATCAY	SEC24D
CLTC			ATE1	SENP2
FXR2			ATF1	39326
EI24			ATF2	SERBP1
IGDCC3			ATF4	SERINC1
SEC22B			ATF6	SERINC3
PRDX6			ATF7IP	SERP1
CDK5			ATG10	SERPINF1
EFNA3			ATG12	SESN3
FPGS			ATG13	SFXN4
PFN1			ATG14	SGCB
PIK3R2			ATG2A	SH3BGRL3
CHST8			ATG2B	SHC3
SCD			ATG4B	SHD
SIAH2			ATG4C	SHISA5
TLE1			ATG5	SIK2
TRIM25			ATIC	SIKE1
AKAP12			ATL2	SIPA1L2
USP10			ATL3	SIRT1
PPT2			ATM	SKP2
ALDOC			ATMIN	SLAIN2
RND3			ATP10D	SLC25A24
BMI1			ATP11A	SLC25A33
CDKN3			ATP11B	SLC30A1
DNASE1			ATP11C	SLC30A7
ARID3A			ATP13A1	SLC38A2
GEM			ATP13A3	SLC39A10
GNG5			ATP2A2	SLC39A6
HIP1			ATP2B1	SLC44A5
UBE2K			ATP2C1	SLC6A6
HMGB3			ATP5B	SLC7A5
PDCL			ATP5C1	SLIT3
ROCK1			ATP5D	SLK
YES1			ATP5F1	SMAD2
PAPSS1			ATP5G2P1	SMARCC2
GNPDA1			ATP5H	SMARCD3
HMGN2			ATP5I	SNAP25
LDHA			ATP5J2-PTCD1	SNX7
LMAN1			ATP5L	SOAT1
LOXL1			ATP5O	SOX4
SDCBP			ATP5S	SPARC
SYT1			ATP5SL	SPAST
SUCO			ATP6AP1	SPIN1
TAF7			ATP6AP2	SRGAP2
VDAC3			ATP6V0A2	SSR3
REEP5			ATP6V0D1	STAT3
PDCD7			ATP6V0E2	STAT5B
GPC6			ATP6V1A	STK17B
ARPC1B			ATP6V1C1	STK38L
ACTR2			ATP6V1D	STMN2
ACTR1A			ATP6V1G1	STRA6
AKAP9			ATP6V1G2-DDX39B	SUCO
GLCE			ATP6V1H	SUMF2
ZNF256			ATP7A	SUPT4H1
DCAF7			ATP8A1	SYAP1
SMAD2			ATP8B1	SYT1
MAN1A1			ATP8B2	TATDN3
MAP1B			ATP9B	TBC1D4
MFAP3			ATPAF1	TBX2
NAB2			ATPIF1	TCEA2
SKP2			ATRAID	TCEAL7
TBX2			ATRN	TCTEX1D2
VPS72			ATRX	TCTN3
PNMA1			ATXN1	TDG
ATP9A			ATXN10	TFB2M
SMYD5			ATXN1L	TGFBR1
CITED2			ATXN3	THY1
PIAS3			ATXN7	THYN1
TMEM50B			ATXN7L3	TLDC1
NEDD4			ATXN7L3B	TLE3
NEFL			AUH	TM2D1
ORC2			AUP1	TM7SF3
PRKAA1			AURKA	TMED10
PKN2			AURKAIP1	TMED5
PRPH			AURKAPS1	TMEM123
BASP1			AUTS2	TMEM167A
SLC30A9			AVEN	TMEM181
VTI1B			AVL9	TMEM209
VAT1			AZI1	TMEM219
UNC13B			AZI2	TMEM245
CIB2			AZIN1	TMEM30A
IPO8			B2M	TMEM50B
NEDD9			B3GALNT1	TMEM64
ARPC1A			B3GALNT2	TMOD2
ARFGEF1			B3GALT6	TMX1
MAB21L2			B3GALTL	TNFRSF21
MXD4			B3GAT1	TNPO1
POLR3G			B3GNT1	TOM1L1
GNAI3			B3GNT5	TOMM34
YEATS4			B4GALT4	TP53
GNA13			B4GALT5	TP53I3
PLK2			B4GALT6	TPM1
PHGDH			B9D1	TPM4
SPIN1			BABAM1	TPP2
MCM5			BACE1	TPR
LMO4			BACH1	TRAK2
BTG3			BACH2	TRAPPC13
TOMM34			BAG1	TRIM2
SERINC3			BAG4	TSPAN11
ACOT2			BAG5	TSPAN4
TMED10			BAHD1	TTC28
KDELR2			BAI2	TTC5
CALM1			BAIAP2-AS1	TTC9C
RAC1			BAK1	TWIST1
SOX12			BAMBI	TXNDC12
UBE2C			BANP	TXNDC15
STMN2			BAP1	TYW3
FAF1			BASP1	UBE2C
CORO1A			BAZ1B	UBE2D3
LSM6			BAZ2A	UBE2D4
SSR3			BAZ2B	UBE2K
RNF112			BBIP1	UBE2Q2
STRAP			BBS10	UBE2V2
DUSP10			BBS12	UBE4A
PMF1			BBS2	UBFD1
ACOT7			BBS9	UFM1
OIP5			BBX	USP10
AP4E1			BCAP29	USP13
GNA12			BCAP31	USP33
RASA3			BCAR3	USP46
ZFPM2			BCAS2	VAMP3
ARL2BP			BCAT1	VAT1L
CD2AP			BCAT2	VPS26B
SLC25A10			BCCIP	VPS33A
AGO2			BCKDHA	VPS36
SIRT1			BCKDHB	VPS54
DKK1			BCL10	VTI1B
LAMP5			BCL2	WBP2
PXDN			BCL2L1	WDFY1
G3BP2			BCL2L11	WDR11
SLC39A6			BCL2L2-PABPN1	WRNIP1
BAMBI			BCL7B	XPR1
ORC3			BCLAF1	YEATS4
BLOC1S6			BCOR	YES1
PEF1			BCR	ZBED4
ICMT			BDH2	ZC3H12C
IFIT5			BDP1	ZC3H15
STAT5B			BECN1	ZCCHC14
WBP2			BEND7	ZCRB1
YWHAG			BET1	ZFYVE16
PRELID1			BET1L	ZNF106
SCG3			BEX1	ZNF134
MAT2B			BEX2	ZNF260
YPEL1			BFAR	ZNF329
SLC25A24			BICD1	ZNF426
MKRN1			BID	ZNF528
OSTM1			BIN3	ZNF551
METTL7A			BIRC5	ZNF569
MRPS18B			BIVM	ZNF598
C19orf53			BLMH	ZNF704
KLF15			BLOC1S2	ZNF776
ITPK1			BLOC1S4	ZNRF2
ADAMTS2			BLOC1S5-TXNDC5
MGAT4B			BLOC1S6
SPSB4			BLVRA
EID1			BLZF1
SERP1			BMI1
TNFRSF21			BMP2K
RBMS3			BMP7
UBE2S			BMPR1A
TMOD2			BMPR1B
ZNF354C			BMPR2
GREB1			BMS1P1
KIAA0100			BNC2
DOCK10			BNIP1
LAPTM4A			BNIP2
RNF144A			BNIP3
RIMS3			BNIP3L
EFCAB14			BOC
SEC24D			BOD1
ZBED4			BOD1L1
JOSD1			BOLA2
FAM3C			BOLA3
ICK			BPHL
NLGN1			BPNT1
PLEKHA6			BPTF
SPAST			BRAF
BAHD1			BRAP
DIS3			BRCA1
STK38L			BRCC3
PDZRN3			BRD3
FRYL			BRD4
TRAK2			BRD7
RAD54L2			BRI3
CIC			BRI3BP
RTF1			BRIP1
TTLL12			BRIX1
ZCCHC14			BRMS1
CBFB			BRMS1L
ARL6IP1			BROX
SIK2			BRWD1
MTUS2			BSCL2
CUX2			BSDC1
VPS8			BSG
KIAA1109			BTAF1
SRGAP2			BTBD1
NCAPH			BTBD10
AMMECR1			BTBD11
SAMM50			BTBD3
ABHD14A			BTBD7
SUMF2			BTF3
RNF167			BTF3L4
PYGB			BTG3
FAM169A			BTRC
PPP1R16B			BUB1
TCTN3			BUB1B
IFT172			BUB3
PCDHB5			BUD31
AZIN1			BVES
LAP3			BX571672.1
NBAS			BYSL
TXNDC12			BZW1
RPS27L			C10orf118
RWDD1			C10orf2
SNX7			C10orf32
NSG2			C10orf88
UBE2D4			C11orf1
KLF13			C11orf24
SCCPDH			C11orf30
DHRS7			C11orf49
TMED5			C11orf57
ISOC1			C11orf58
COPZ1			C11orf74
PPIL1			C11orf80
HDDC2			C11orf82
VPS36			C11orf83
IER3IP1			C12orf10
COMMD10			C12orf23
MTMR2			C12orf29
ACTL6B			C12orf4
PACSIN3			C12orf45
CYB5R1			C12orf49
HSD17B11			C12orf52
GPN3			C12orf66
RSL24D1			C12orf73
PRRX2			C12orf75
JKAMP			C12orf76
MARCH2			C14orf1
TM7SF3			C14orf119
UFM1			C14orf132
GDE1			C14orf142
THEM6			C14orf159
SHC3			C14orf169
NPTN			C14orf2
RAB39A			C15orf52
MKNK2			C15orf57
BCAS3			C15orf61
ELOVL2			C15orf65
RPP25			C16orf13
LIME1			C16orf45
SLC41A3			C16orf46
C1orf123			C16orf52
OXSM			C16orf62
TESC			C16orf70
PDPR			C16orf72
RBM22			C16orf80
IARS2			C16orf91
CCDC94			C17orf49
NDC1			C17orf58
WDR11			C17orf62
CEP55			C17orf70
PRMT6			C17orf75
RMDN3			C17orf76-AS1
ASF1B			C17orf80
NUDT11			C17orf85
USP40			C18orf21
MOB1A			C18orf25
TMEM30A			C18orf32
METTL2B			C18orf8
LAPTM4B			C19orf10
CHST11			C19orf12
RNF130			C19orf24
ZC3H15			C19orf43
ASAP1			C19orf48
H2AFY2			C19orf53
PXMP2			C19orf54
LANCL2			C19orf60
MAML3			C1GALT1
SLC38A2			C1orf115
CPVL			C1orf123
ALG1			C1orf131
UBFD1			C1orf198
LARS			C1orf21
WRNIP1			C1orf213
GRIA4			C1orf27
SHD			C1orf35
CDC42SE2			C1orf43
PDXP			C1orf50
VANGL2			C1orf50
SLC39A10			C1orf52
CORO1B			C1orf63
ANKRD28			C1orf85
DCUN1D1			C1QBP
MRS2			C1RL
KIAA1143			C20orf112
ESYT2			C20orf24
SERINC1			C21orf33
CGN			C21orf59
SYT4			C21orf91
SIPA1L2			C22orf39
TMEM181			C2CD2
WDFY1			C2CD2L
SLAIN2			C2CD3
SH3RF1			C2CD5
VAT1L			C2orf15
TLDC1			C2orf43
LZTS1			C2orf44
HIST1H2BJ			C2orf49
NEFH			C2orf68
NMB			C3orf17
RPS6KA2			C3orf18
TNFAIP1			C3orf37
SLC30A1			C3orf38
TRAPPC1			C3orf52
RRAGD			C3orf62
SCPEP1			C4orf29
SENP2			C4orf3
GNB4			C4orf46
TMSB15A			C4orf48
GALNT11			C5orf15
CLSTN2			C5orf22
DNAJC1			C5orf24
TFB2M			C5orf30
ZNF106			C6orf120
RPL22L1			C6orf170
TNS3			C6orf203
MPHOSPH9			C6orf211
USP46			C6orf52
VPS33A			C6orf62
TMEM135			C6orf70
C5orf42			C6orf89
AACS			C7
NABP2			C7orf13
METTL16			C7orf25
KDELC1			C7orf26
DCTPP1			C7orf41
ZNF426			C7orf49
APOO			C7orf50
MRPL24			C7orf55
ZNF329			C7orf55
MANEA			C7orf55-LUC7L2
BBS10			C7orf63
TXNDC15			C7orf73
RBFA			C8orf33
BORA			C8orf37
TCTN2			C8orf48
LPCAT1			C8orf59
ZNF672			C8orf76
SIKE1			C9orf114
THOC7			C9orf156
PLXNA2			C9orf16
SETD7			C9orf3
TMX1			C9orf64
LBH			C9orf72
VMP1			C9orf78
C6orf62			C9orf89
CABLES2			CA11
SH3BGRL3			CAAP1
PUS7L			CAB39
CCDC3			CABLES2
HSDL1			CABYR
RPS6KL1			CACNA1B
ITCH			CACNA2D1
TMEM245			CACNA2D2
TM2D1			CACUL1
NCALD			CACYBP
SRSF8			CAD
DTNBP1			CADM1
PCBD2			CADM4
RNASEH2C			CADPS
ANTXR1			CALB1
MAF1			CALCB
POLR3GL			CALCOCO2
SLC25A33			CALD1
MIEN1			CALM1
AKT1S1			CALR
ZNF528			CALU
BRSK1			CAMK1D
MRPL41			CAMK1D
NT5C1A			CAMK2D
INSM2			CAMK2G
PTP4A3			CAMK2N1
PLCD4			CAMK4
CBR4			CAMKK2
SYAP1			CAMKV
FAM136A			CAMLG
DIRC2			CAMSAP1
TMEM209			CAMSAP2
RAB2B			CAND1
PYURF			CAND2
TCEAL3			CANX
ATCAY			CAP1
ZCRB1			CAP2
ANKRD13A			CAPN2
MICALL1			CAPN5
ATG16L2			CAPN7
SSH2			CAPNS1
ZC3H12C			CAPRIN1
CARD9			CAPRIN2
ANKRD40			CAPZA1
VPS26B			CAPZB
PIK3IP1			CARD8
RNF157			CARD9
TMEM123			CARHSP1
TOP1MT			CARM1
RPL39L			CARS
GNB1L			CASC3
CCND1			CASC4
FAM167A			CASC5
PSAT1			CASD1
B3GALT6			CASK
VSTM2L			CASP2
SOGA1			CASP3
MED30			CAST
DTD2			CAT
TTC8			CBFA2T2
SRXN1			CBFB
COL18A1			CBL
TSPAN18			CBLB
PAQR8			CBLL1
GPT2			CBLN2
SLC30A7			CBR4
ADAMTS19			CBWD1
ZNF551			CBX3
TP53I13			CBX5
TTC5			CBX6
GLCCI1			CBY1
MALSU1			CCAR1
CCDC167			CCDC101
R3HDM4			CCDC111
ADAMTS17			CCDC113
DPP9			CCDC117
TSTD2			CCDC12
STAT3			CCDC126
SESN3			CCDC127
LSM14B			CCDC130
CXorf38			CCDC132
DENND5B			CCDC136
CCSAP			CCDC14
ZNRF2			CCDC152
PEMT			CCDC169
RNF185			CCDC174
LSM12			CCDC181
GRPEL2			CCDC23
FAM69B			CCDC25
ARHGAP42			CCDC28B
C19orf25			CCDC34
ZNF569			CCDC41
PTPN13			CCDC43
SDE2			CCDC47
DCP2			CCDC50
ZNF92			CCDC57
MICU2			CCDC58
CPNE2			CCDC71L
NT5DC1			CCDC74A
TCTEX1D2			CCDC80
LRRC57			CCDC82
PMP22			CCDC84
HOXC4			CCDC85C
CPNE8			CCDC88A
C2orf69			CCDC88C
ELMOD2			CCDC90B
KCNQ2			CCDC91
UBE2Q2			CCDC93
FAM117B			CCL2
ANKRD52			CCM2
ZNF776			CCNA2
BLOC1S2			CCNB1
TMEM167A			CCNB1IP1
ZAR1			CCNB2
TAS2R31			CCND1
TAS2R19			CCND3
SYT2			CCNG2
FAM171B			CCNH
MEST			CCNL1
CYP20A1			CCNT1
TUB			CCNT2
TUBB2B			CCNY
ZNF598			CCNYL1
DTX3			CCSER2
MTDH			CCT2
PLD6			CCT4
ITGA1			CCT5
PPP2R2B			CCT6A
ASPHD1			CCT6P1
ADAMTS9			CCT7
SLC8A3			CCT8
PLOD2			CCZ1
TMEM107			CD151
GLRX2			CD164
TAF4B			CD200
SLC18A2			CD24
HTR3A			CD274
GALNT10			CD2AP
FAM171A2			CD2BP2
FAM89A			CD320
ENHO			CD44
PLEKHG5			CD46
FAM173B			CD47
CCDC80			CD58
ZNF644			CD59
USP33			CD83
MEX3D			CD9
DHDDS			CD97
CTXN1			CD99
RNF207			CDC14B
TEX19			CDC16
SFXN4			CDC20
SNORD15B			CDC23
TERC			CDC25A
BCYRN1			CDC25B
H3F3AP4			CDC26
SNORD101			CDC27
SNORA66			CDC37
SNORA65			CDC37L1
DLEU2			CDC40
SNORA71B			CDC42
SNORD63			CDC42BPA
SCARNA22			CDC42EP3
SDHAP3			CDC42EP4
SNORD116-6			CDC42SE1
SNORD116-7			CDC42SE2
TRAPPC13			CDC6
UBE2Q2P1			CDC7
SNORD104			CDC73
EPB41L4A-AS1			CDCA3
UBA6-AS1			CDCA4
PMS2P4			CDCA5
RNU4ATAC			CDCA7
GATA3-AS1			CDH11
CENPBD1P1			CDH2
MIR600HG			CDH22
VTRNA1-3			CDIPT
BAIAP2-AS1			CDK1
LINC00473			CDK10
LINC00652			CDK11A
G3BP1			CDK12
IGF2-AS			CDK13
RNU12			CDK14
MIR197			CDK16
MIR218-2			CDK17
MIR483			CDK19
MIR589			CDK2
CRNDE			CDK2AP1
MIR3117			CDK3
TMCC1-AS1			CDK4
LINC00888			CDK5
HOXD-AS2			CDK5R1
MIR4477A			CDK5RAP1
LINC01116			CDK5RAP2
IQCH-AS1			CDK5RAP3
MIR181A1HG			CDK6
KCNH1-IT1			CDK8
RNVU1-19			CDK9
CHKB-AS1			CDKAL1
GS1-124K5.11			CDKL3
MKLN1-AS			CDKN1A
RNVU1-20			CDKN2AIP
DCP1B			CDKN2C
PRCP			CDKN3
C1orf61			CDO1
RUSC1-AS1			CDON
RN7SL3			CDR2
			CDR2L
			CDS2
			CDV3
			CDYL
			CEBPG
			CECR5
			CECR6
			CECR7
			CELF1
			CELF4
			CELF5
			CELF6
			CELSR2
			CENPA
			CENPBD1
			CENPC1
			CENPF
			CENPK
			CENPQ
			CEP104
			CEP120
			CEP135
			CEP164
			CEP170
			CEP170
			CEP19
			CEP290
			CEP350
			CEP41
			CEP44
			CEP55
			CEP57
			CEP63
			CEP68
			CEP70
			CEP76
			CEP78
			CEP97
			CERS6
			CES2
			CES3
			CFDP1
			CFL1
			CFL2
			CFLAR
			CGGBP1
			CGRRF1
			CHAC2
			CHCHD1
			CHCHD10
			CHCHD2
			CHCHD3
			CHCHD5
			CHCHD6
			CHD1
			CHD2
			CHD4
			CHD5
			CHD6
			CHD7
			CHD8
			CHD9
			CHEK1
			CHFR
			CHGB
			CHIC1
			CHID1
			CHKB-CPT1B
			CHM
			CHML
			CHMP1A
			CHMP1B
			CHMP2B
			CHMP3
			CHMP4A
			CHMP4B
			CHMP5
			CHMP7
			CHN1
			CHORDC1
			CHP1
			CHPT1
			CHRAC1
			CHRM3
			CHRNA3
			CHRNA5
			CHST11
			CHST12
			CHST14
			CHST3
			CHST8
			CHSY1
			CHTF8
			CHTOP
			CHUK
			CHURC1
			CIAO1
			CIAPIN1
			CIB1
			CIR1
			CIRBP
			CIRH1A
			CISD2
			CISD3
			CIZ1
			CKAP2
			CKAP4
			CKAP5
			CKB
			CKLF
			CKMT1A
			CKS1B
			CLASP1
			CLASP2
			CLCC1
			CLCN3
			CLCN5
			CLCN7
			CLDN12
			CLDN15
			CLDN22
			CLDND1
			CLGN
			CLHC1
			CLIC1
			CLIC4
			CLINT1
			CLIP1
			CLIP3
			CLIP4
			CLK4
			CLN5
			CLN8
			CLNS1A
			CLOCK
			CLPB
			CLPP
			CLPTM1L
			CLPX
			CLTA
			CLTB
			CLTC
			CLUAP1
			CLUH
			CMAS
			CMC1
			CMC4
			CMPK1
			CMSS1
			CMTM3
			CMTM4
			CMTM7
			CNBP
			CNDP2
			CNEP1R1
			CNIH
			CNIH4
			CNN3
			CNOT10
			CNOT11
			CNOT2
			CNOT4
			CNOT6
			CNOT7
			CNOT8
			CNP
			CNPY2
			CNRIP1
			CNST
			CNTN1
			CNTN3
			CNTNAP1
			CNTNAP2
			CNTRL
			COA1
			COA4
			COA5
			COA6
			COASY
			COBLL1
			COCH
			COG1
			COG2
			COG4
			COG5
			COG7
			COG8
			COG8
			COIL
			COL11A1
			COL16A1
			COL18A1
			COL1A1
			COL3A1
			COL4A1
			COL4A2
			COL4A3BP
			COL5A1
			COLEC11
			COLGALT1
			COMMD1
			COMMD10
			COMMD2
			COMMD3
			COMMD5
			COMMD6
			COMMD9
			COPA
			COPB1
			COPG1
			COPG2
			COPRS
			COPS2
			COPS3
			COPS4
			COPS5
			COPS7B
			COPS8
			COPZ1
			COQ10A
			COQ2
			COQ3
			COQ5
			COQ7
			CORO1C
			CORO2A
			COTL1
			COX10
			COX11
			COX14
			COX15
			COX16
			COX17
			COX18
			COX20
			COX4I1
			COX5B
			COX6A1
			COX7A2
			COX7A2L
			COX7A2P2
			COX7B
			COX7BP1
			COX8A
			CPA4
			CPD
			CPE
			CPEB1
			CPEB2
			CPEB4
			CPNE2
			CPNE3
			CPOX
			CPPED1
			CPSF1
			CPSF2
			CPSF3L
			CPSF6
			CPSF7
			CPVL
			CPXM1
			CRABP1
			CRABP2
			CRAMP1L
			CRBN
			CRCP
			CREB1
			CREB3L2
			CREB3L4
			CREB5
			CREB5
			CREBBP
			CREBL2
			CREBRF
			CREBZF
			CRELD1
			CRELD2
			CREM
			CRIP2
			CRIPT
			CRISPLD1
			CRK
			CRLS1
			CRNDE
			CRNKL1
			CROCCP2
			CROT
			CRTAC1
			CRTAP
			CRTAP
			CRYBB2
			CRYBG3
			CRYZ
			CRYZL1
			CS
			CSDE1
			CSE1L
			CSF1
			CSGALNACT2
			CSNK1A1
			CSNK1D
			CSNK1E
			CSNK1G2
			CSNK1G3
			CSNK2A1
			CSNK2A1
			CSNK2A2
			CSPG5
			CSPP1
			CSRNP1
			CSRNP2
			CSRNP3
			CSRP1
			CSRP2
			CSRP2BP
			CSTB
			CSTF1
			CSTF2T
			CSTF3
			CTA-204B4.6
			CTB-12A17.3
			CTB-193M12.5
			CTB-31O20.2
			CTB-89H12.4
			CTBP1
			CTBP2
			CTBS
			CTC-338M12.4
			CTC-428G20.3
			CTC-429P9.3
			CTC-444N24.11
			CTC-459F4.3
			CTD-2086O20.3
			CTD-2336O2.1
			CTD-3064H18.1
			CTD-3092A11.2
			CTD-3195I5.5
			CTDSP2
			CTDSPL
			CTDSPL2
			CTNNA1
			CTNNA2
			CTNNAL1
			CTNNB1
			CTNNBIP1
			CTNND1
			CTNS
			CTPS1
			CTPS2
			CTSB
			CTSC
			CTSH
			CTSK
			CTSL2
			CTSO
			CTTN
			CTTNBP2NL
			CTU2
			CUEDC2
			CUL1
			CUL2
			CUL3
			CUL4A
			CUL4B
			CUL5
			CUL9
			CUX1
			CWC25
			CWC27
			CWF19L1
			CWF19L2
			CXADR
			CXCL12
			CXCR4
			CXorf23
			CXorf38
			CXorf40A
			CXorf40B
			CXXC1
			CXXC4
			CXXC5
			CYB561
			CYB561D1
			CYB5B
			CYB5D1
			CYB5R1
			CYC1
			CYCS
			CYFIP1
			CYFIP2
			CYLD
			CYP2R1
			CYP2U1
			CYP4V2
			CYP51A1
			CYTH1
			CYTH2
			CYTH3
			CYTL1
			DAAM1
			DAB1
			DAB2IP
			DACH1
			DACT1
			DACT3
			DAG1
			DALRD3
			DANCR
			DAP
			DAP3
			DAPK1
			DAPP1
			DAZAP1
			DAZAP2
			DBI
			DBN1
			DBR1
			DBT
			DCAF10
			DCAF12
			DCAF13
			DCAF16
			DCAF5
			DCAF6
			DCAF7
			DCAF8
			DCAKD
			DCBLD2
			DCHS1
			DCK
			DCLK1
			DCP1A
			DCP1B
			DCP2
			DCTD
			DCTN1
			DCTPP1
			DCUN1D1
			DCUN1D4
			DDA1
			DDAH1
			DDB1
			DDB2
			DDHD1
			DDI2
			DDIT3
			DDOST
			DDR1
			DDR2
			DDT
			DDX1
			DDX17
			DDX18
			DDX19A
			DDX19A
			DDX20
			DDX21
			DDX24
			DDX25
			DDX26B
			DDX31
			DDX3X
			DDX41
			DDX42
			DDX46
			DDX47
			DDX49
			DDX5
			DDX50
			DDX54
			DDX55
			DDX6
			DDX60L
			DECR1
			DECR2
			DEDD2
			DEF8
			DEGS1
			DENND1A
			DENND4A
			DENND4C
			DENND5A
			DENND5B
			DENR
			DEPDC1
			DEPDC1B
			DERL1
			DERL2
			DESI1
			DESI2
			DEXI
			DFFA
			DFFB
			DFNA5
			DGCR14
			DGCR2
			DGCR8
			DGUOK
			DHCR7
			DHDDS
			DHFR
			DHRS1
			DHRS12
			DHRS3
			DHRS4
			DHRS4-AS1
			DHRS7B
			DHTKD1
			DHX16
			DHX29
			DHX30
			DHX32
			DHX33
			DHX36
			DHX40
			DHX8
			DHX9
			DIAPH3
			DICER1
			DIEXF
			DIMT1
			DIP2A
			DIP2C
			DIS3
			DIS3L
			DIS3L2
			DISP1
			DISP2
			DIXDC1
			DKC1
			DKFZP434L187
			DKFZP586I1420
			DKK2
			DKK3
			DLAT
			DLC1
			DLD
			DLEU2
			DLG1
			DLG2
			DLGAP4
			DLGAP5
			DLST
			DMAP1
			DMD
			DMTF1
			DMXL1
			DNAH14
			DNAJA1
			DNAJA2
			DNAJB1
			DNAJB14
			DNAJB2
			DNAJB4
			DNAJB6
			DNAJB6
			DNAJB9
			DNAJC1
			DNAJC10
			DNAJC12
			DNAJC15
			DNAJC16
			DNAJC18
			DNAJC19
			DNAJC21
			DNAJC24
			DNAJC25
			DNAJC3
			DNAJC30
			DNAJC4
			DNAJC5
			DNAJC6
			DNAJC7
			DNAJC9
			DNAL1
			DNAL4
			DNALI1
			DNASE1
			DNASE1L1
			DND1
			DNLZ
			DNM1
			DNM1L
			DNM3
			DNM3OS
			DNMBP
			DNMT3A
			DNPEP
			DNPH1
			DNTTIP1
			DOCK4
			DOCK5
			DOCK6
			DOK4
			DOK6
			DOLPP1
			DOM3Z
			DONSON
			DOPEY1
			DPCD
			DPH3
			DPH3P1
			DPM2
			DPM3
			DPP7
			DPP8
			DPY19L1
			DPY19L3
			DPY19L4
			DPY30
			DPY30
			DPYD
			DPYSL2
			DPYSL3
			DR1
			DRAM1
			DRAM2
			DSCR3
			DSE
			DSEL
			DST
			DSTN
			DSTYK
			DTD2
			DTL
			DTNA
			DTX2P1-UPK3BP1-PMS2P11
			DTX3
			DTX3L
			DTYMK
			DUS2L
			DUS4L
			DUSP10
			DUSP16
			DUSP22
			DUSP22
			DUSP23
			DUSP26
			DUSP4
			DUSP6
			DUSP7
			DUSP8
			DUT
			DVL3
			DYM
			DYNC1H1
			DYNC1I2
			DYNC1LI1
			DYNC1LI2
			DYNC2H1
			DYNC2LI1
			DYNLL1-AS1
			DYNLL2
			DYRK1A
			DYRK2
			DYRK4
			DYX1C1
			DZANK1
			DZIP1
			DZIP3
			E2F3
			E2F4
			E2F6
			E4F1
			EAPP
			EARS2
			EBAG9
			EBP
			EBPL
			ECD
			ECE1
			ECH1
			ECHDC1
			ECHDC3
			ECI1
			ECI2
			ECSIT
			EDEM1
			EDEM2
			EDEM3
			EDF1
			EDN1
			EDNRA
			EEA1
			EED
			EEF1A1
			EEF1B2
			EEF1D
			EEF1E1
			EEF2K
			EEF2K
			EFCAB14
			EFCAB7
			EFEMP2
			EFHC1
			EFNA1
			EFNA5
			EFNB2
			EFR3A
			EFR3B
			EFS
			EGFL8
			EGFR
			EGLN1
			EGLN2
			EGR1
			EHD1
			EHD4
			EHHADH
			EHMT1
			EI24
			EID2
			EID2B
			EIF1
			EIF1AD
			EIF1AX
			EIF2AK1
			EIF2AK2
			EIF2AK3
			EIF2AK4
			EIF2B2
			EIF2B3
			EIF2B4
			EIF2S1
			EIF2S2
			EIF2S3
			EIF3A
			EIF3B
			EIF3C
			EIF3E
			EIF3F
			EIF3G
			EIF3J
			EIF3J-AS1
			EIF3M
			EIF4A1
			EIF4A2
			EIF4B
			EIF4E
			EIF4E2
			EIF4E3
			EIF4EBP1
			EIF4EBP2
			EIF4ENIF1
			EIF4G2
			EIF4G3
			EIF4H
			EIF5
			EIF5B
			EIF6
			ELAVL1
			ELAVL2
			ELAVL4
			ELF1
			ELF2
			ELF4
			ELK1
			ELK3
			ELK4
			ELMO2
			ELMOD2
			ELMSAN1
			ELOVL1
			ELOVL4
			ELOVL5
			ELOVL6
			ELP2
			ELP3
			ELP6
			EMB
			EMC1
			EMC10
			EMC3
			EMC6
			EMC8
			EMC9
			EME1
			EME2
			EMG1
			EMILIN1
			EML1
			EML4
			EML5
			EML6
			EMP2
			ENAH
			ENDOD1
			ENDOV
			ENG
			ENKD1
			ENO1
			ENO3
			ENOPH1
			ENOX1
			ENOX2
			ENSA
			ENTPD4
			ENTPD5
			ENTPD6
			ENTPD7
			ENY2
			EOGT
			EP400
			EPB41L4A
			EPB41L4A-AS1
			EPB41L5
			EPC1
			EPC2
			EPDR1
			EPG5
			EPHA2
			EPM2A
			EPM2AIP1
			EPN2
			EPOR
			EPRS
			EPS15
			EPS15L1
			EPS8
			EPS8L1
			EPT1
			ERAP1
			ERBB2IP
			ERBB4
			ERC1
			ERCC1
			ERCC4
			ERCC5
			ERCC8
			ERGIC1
			ERI1
			ERI2
			ERICH1
			ERLEC1
			ERLIN1
			ERLIN2
			ERMP1
			ERO1L
			ERP44
			ERVK13-1
			ERVK3-1
			ESD
			ESRRG
			ESYT2
			ETAA1
			ETF1
			ETFA
			ETFB
			ETFDH
			ETNK1
			ETS1
			ETS2
			ETV1
			ETV3
			ETV6
			EVA1A
			EVI5
			EWSR1
			EXOC1
			EXOC2
			EXOC4
			EXOC5
			EXOC6
			EXOC7
			EXOC8
			EXOSC1
			EXOSC10
			EXOSC5
			EXOSC6
			EXOSC9
			EXT1
			EXTL2
			EYA4
			EZH1
			EZR
			F10
			F11R
			F12
			F2R
			F2RL1
			F2RL2
			FABP5
			FADS1
			FAF1
			FAF2
			FAH
			FAHD1
			FAHD2A
			FAIM
			FAM103A1
			FAM104A
			FAM104B
			FAM105B
			FAM109A
			FAM114A1
			FAM114A2
			FAM115A
			FAM117A
			FAM117B
			FAM118A
			FAM118B
			FAM120A
			FAM120AOS
			FAM120B
			FAM120C
			FAM122A
			FAM122B
			FAM126B
			FAM127A
			FAM127B
			FAM131A
			FAM133B
			FAM134A
			FAM136A
			FAM13B
			FAM13C
			FAM149B1
			FAM160A2
			FAM160B1
			FAM161B
			FAM162A
			FAM163A
			FAM167A
			FAM168A
			FAM168B
			FAM169A
			FAM172A
			FAM173A
			FAM173B
			FAM174A
			FAM175A
			FAM175B
			FAM177A1
			FAM178A
			FAM179B
			FAM188A
			FAM192A
			FAM195B
			FAM198B
			FAM199X
			FAM200B
			FAM204A
			FAM206A
			FAM208A
			FAM210A
			FAM210B
			FAM211B
			FAM213A
			FAM214A
			FAM214B
			FAM21A
			FAM21C
			FAM220A
			FAM222A
			FAM222B
			FAM228B
			FAM229B
			FAM3C
			FAM45A
			FAM45A
			FAM46A
			FAM47E
			FAM49B
			FAM50A
			FAM50B
			FAM53C
			FAM60A
			FAM63A
			FAM63B
			FAM64A
			FAM69B
			FAM72A
			FAM73A
			FAM76A
			FAM76B
			FAM83D
			FAM86A
			FAM86B1
			FAM8A1
			FAM91A1
			FAM92A1
			FAM96A
			FAM98A
			FAM98B
			FAN1
			FANCE
			FANCF
			FANCG
			FANCI
			FANCL
			FAR1
			FAR2
			FARP1
			FARS2
			FASN
[truncated: 5,003 more rows]
