# Supplementary material for: ASCL1 is a MYCN- and LMO1-dependent member of the adrenergic neuroblastoma core regulatory circuitry
Source: Nat Commun. 2019 Dec 9;10:5622. doi: 10.1038/s41467-019-13515-5 (PMC6901540; doi:10.1038/s41467-019-13515-5)
Supplement: Supplementary file 4 — Supplementary Data 2 [file 41467_2019_13515_MOESM4_ESM.xlsx]

## Sheet: Supplementary Data 2
Supplementary Data 2: List of direct target genes
LMO1 target genes	MYCN target genes	LMO1 and MYCN common target genes
CHRM1	ACBD5	ABCA3
ASCL1	ADPGK	ACTR2
RET	AFAP1L1	ANKRD28
SAMD11	AGGF1	ASCL1
FMOD	AGPAT5	ATG16L2
C2orf91	AGTRAP	ATRAID
AP2M1	AHNAK	BLOC1S2
NME1	AMIGO1	CAMK1D
DTD2	CHRM1	CBFB
SLC8A3	ANXA2	CC2D2A
NRAS	ANXA5	CCDC167
BOLA3	ASCL1	CD9
HDDC2	RET	CDH2
PEBP1	ARHGAP19	CHRM1
SLC39A10	ARHGAP21	CHST8
ACTR2	ARHGEF12	CPE
GFRA1	ASTN2	CPVL
SCD	ATL3	DDX21
PPP2R2B	SAMD11	DHRS7
PAPSS1	ATP7A	DIS3
ARL6IP1	BRCC3	EML6
PRCD	CACHD1	EPB41L4A-AS1
DIS3	NRAS	FAM136A
ITGA4	CCDC77	FAM229B
CHST2	CDC25A	G3BP1
REEP5	CDK16	GALNT10
RMDN3	MEST	GALNT6
CCDC3	SLC39A10	GFRA2
THOC7	CHEK1	GLCE
TMEM123	CLSTN1	GNG10
HSD17B11	CLUAP1	GRIA4
ITGA1	ACTR2	GTF2H3
DDX21	COASY	HSD17B11
CDC42SE2	CTNNAL1	HTR3A
GALNT6	CTSF	ID3
YPEL1	CTSH	ITGA1
AP2B1	CWC15	ITGA4
UNC13B	DBI	LANCL2
NBN	DCAF4	LAP3
SUMF2	DGAT2	LTA4H
MTMR2	DNAJB9	LTV1
RGS4	DPH2	METTL2B
RFTN1	E2F5	MFSD1
GALNT11	EDEM2	MICU2
STK38L	EDEM3	MRS2
ELMOD2	SCD	NAP1L1
MAP2	ELP2	NRAS
MFSD1	ENHO	NT5DC1
NAGA	FAH	OSGIN2
VTI1B	PRCD	PEX1
DENND5B	FAM49B	PEX2
TRAK2	FAM96A	PGD
CD9	FECH	PHKB
STRA6	FMNL2	PLD6
OIP5	FOPNL	PNO1
NT5C1A	GHDC	PRCD
SSR3	GLB1L2	PRCP
GNG10	GOLM1	PTPN13
TMEM219	GPANK1	PYGB
NETO2	DIS3	RAB37
DCP2	GTF3C3	REEP5
MRPS27	ITGA4	RET
TYW3	LINC01116	RFTN1
TMEM135	REEP5	RPL22L1
PPIL1	HPRT1	SAMD11
TGFBR1	HPS5	SCD
PLEKHG5	HSBP1	SENP2
FAM171B	HSPA13	SIRT1
DCAF7	IFT172	SLC18A2
ADAMTS2	ILF2	SLC39A10
RNF167	ILF3-AS1	SMCO4
CHGA	KCTD20	SPSB4
GFRA2	TOP1MT	STK38L
EML6	HSD17B11	STRA6
UBE2D4	KLHL30	SUCO
HOXD13	ITGA1	SUMF2
TRIM23	LAMB1	TAF4B
CHST11	LARP7	TATDN3
MANEA	DDX21	TBX2
GRIA4	LETM1	TFB2M
ZNF569	GALNT6	TMCC1-AS1
DTNBP1	LMAN1	TMEM209
CUX2	SUMF2	TP53I13
UBE2Q2	LSM4	TTC8
EXD2	LSM5	TYW3
CGN	NCR3LG1	ZNF664
SKP2	MCCC1	ZNF880
ZIK1	MCM10
LTA4H	MDFI
TPM1	RFTN1
PPP1R16B	MGAT4B
B3GALNT2	MIPEP
ZFPM2	STK38L
FAM229B	MMP11
SEC31A	MRPS18B
ARHGAP42	MRPS9
CPVL	MSANTD4
ZC3H12C	MTIF2
APLP2	MYCN
OSGIN2	MYCNOS
ATG16L2	MFSD1
ZC3H11A	NAMPT
UBE2Q2P1	NDC1
MCF2L	CD9
TPP2	NDUFB5
MAPK14	NDUFS2
LYN	NELL2
LIMCH1	STRA6
FAM117B	NR2C2AP
SYT4	OSBPL1A
MKLN1-AS	OSTC
GRIK3	P4HA2
HSPD1	GNG10
MXRA7	PBK
TATDN3	PCBP4
ARHGAP1	PDCL3
REPS1	PDE3B
ADIPOR1	PES1
NEDD4	PFAS
SAR1A	PIGH
ADAMTS19	PIGK
LIFR	PIK3IP1
STK17B	PIP4K2C
AP4E1	TYW3
KLHL24	PNPO
TMEM50B	PODXL
RAB37	POMGNT1
C1orf123	PRKX
BICD2	PRPF40A
NLGN1	PRSS3
ARHGEF10L	PSMD1
C5orf42	HSPA9
ABLIM1	RALB
PTPN13	RCN3
DCP1B	GFRA2
GOLGB1	EML6
PUS7L	RPUSD4
BAMBI	RRP12
MXD4	CDK5RAP3
MRS2	ABCG1
MIR181A1HG	PSAP
RUFY3	PPP6R2
GPC6	CRELD1
USP46	PRELID2
CYP20A1	ZNF253
PIAS3	ZNF420
ZFYVE16	ADAMTS3
PMS2P4	CCT8
LRRC8B	METAP1D
CTNNB1	GRIA4
RAD54L2	HDHD2
BCAS3	ABCE1
SEC24D	TMEM106B
USP40	FAM177A1
LAMP5	PAN2
KCNH2	NOP16
AMMECR1	TANGO6
CBFB	CIRBP
GALNT10	EFNA3
TMCC1-AS1	ADAM12
ICAM2	P4HA1
TLE3	XRN2
MARCH2	LTA4H
PEX2	APLP1
TSTD2	RUVBL1
ASAP1	HPS4
NCALD	FBXW8
RAB2B	UBE2G2
CUEDC1	TAPBP
SAMM50	FAM229B
RAP1B	ELAVL2
ADCYAP1R1	ZNF714
EFCAB14	CPVL
ENGASE	PIR
HBP1	OSGIN2
CHST8	RNASEH1-AS1
ANKRD28	BBC3
NAP1L1	THEM4
CLPB	ATG16L2
COCH	HBS1L
JKAMP	OGT
RBMS3	CISD2
PCBD2	CREB3L4
ASCC1	ZNF320
SNAP29	THNSL1
PLEKHA5	TMEM5
G3BP2	RNF141
HAX1	LINC00339
CYB561	TATDN3
RASA1	AKR1E2
RNASET2	FEZ2
BORA	CCDC25
TM2D1	SLC25A23
HUS1	SLC25A24
SGCB	SLC25A26
TAF4B	HDDC3
N4BP2	MYL12A
TSPAN18	RAB37
GLCE	RELL1
FOXN2	AGA
OXSM	EIF2AK1
FXYD6	SLC30A9
CC2D2A	HADH
RCBTB1	TEX19
CD2AP	PTPN13
ADAM9	RAB23
NUP155	TTLL1
SDCBP	MRS2
DHDDS	CAPNS1
ORC3	FGF14-AS2
TTC7B	DECR1
DPP9	TTL
RAN	MIAT
DIRC2	SLU7
TEF	NR1D2
NT5DC1	ZNF736
PIK3R2	FAM149B1
SIRT1	SMC1A
SUPT4H1	FLOT1
RPL22L1	TSPAN31
PKN2	THADA
SLC30A7	RNF6
PRKAA1	ZNF558
SOAT1	RWDD2B
ANK2	UBA52
ABHD14A	PAAF1
IL6ST	GNB1
CAMK1D	PIGW
KIAA1109	ZBTB9
PDZRN3	PSEN2
TTC8	RHOBTB1
TBX2	ALDH4A1
ALG1	ZFAND1
LIN52	DLL3
PDCD7	CTSL
EBF3	SNW1
SERBP1	IMPACT
TOM1L1	CBFB
ZNF354C	CLGN
SLC8A1	GALNT10
PLEKHA6	VCP
CPD	TMCC1-AS1
WDFY1	PEX2
AMOTL1	CD99L2
LANCL2	CD55
ZBTB37	LHFPL4
VAT1L	SPATA24
LTV1	AS3MT
COMMD10	NUDT12
COL6A6	TXNRD1
SPAST	HSPH1
HTR3A	CHST8
DNAJC1	METAP2
DCK	EXOC2
DCUN1D1	ANKRD28
LINC00888	RNASEH1
TPR	SPON1
BLOC1S2	CBLN1
RPP25	SPR
SLC44A5	MKS1
PEX1	SPRYD4
SMARCC2	SPTBN1
PMP22	OSGEPL1
POLR3GL	TMTC4
SPIN1	RBM23
ITCH	LACTB2
VPS36	NAP1L1
PSMD9	MTFMT
TP53I13	ABHD2
ADAMTS17	CCDC58
LAMB2	YIPF6
MAML3	TRIM55
CDH2	SLC26A2
CENPBD1P1	DYRK1B
SIKE1	TBX3
LRRC57	RNH1
ZNF776	COMMD8
MAT2B	GSTZ1
UNC5B	DPH5
PAQR8	SKA2
SFXN4	PCBP2
SPOP	CCNE2
MID1IP1	TAF4B
STAT3	DUSP6
ZNF880	P2RX3
PRCP	KIF1C
DHRS7	GLCE
SLC4A8	SUCLG2
ENO1	CC2D2A
DPP6	STX16-NPEPL1
DHODH	POLE2
PRMT6	STRADB
AKAP9	PRKAG2-AS1
DUSP11	SYT2
HLTF	SEC22C
MFAP3	ATP6V0A2
SMCO4	PXN-AS1
ZNF598	CRY2
IFIT5	ODC1
TTC28	NT5DC1
CAT	TST
RTF1	PKIA
METTL16	KIF3B
GDE1	SIRT1
SDHAP3	RPP40
USP13	PPP3CA
CREG1	EXOC1
TMEM30A	RAMP2
PLXNA2	WDYHV1
KIAA1143	VDAC1
FPGS	ASB13
GTF2H3	RPL22L1
VPS33A	ARHGEF28
PEX26	CA11
PYURF	CAMK1D
DHCR7	B4GALT3
GNA13	UGCG
CPNE2	TTC8
SRXN1	CLCC1
XPR1	NREP
TNS3	TCTN3
RNF185	WARS2
SYAP1	TEAD4
TMEM209	TBX2
PDHX	FRAT2
RNASEH2C	SNAPC1
SESN3	SSR1
SYT1	PROS1
SUCO	TFRC
PNMA1	FOXRED2
GPN3	COQ7
CCDC94	NT5DC3
PEMT	UHMK1
SPSB4	UNG
VPS8	LANCL2
ABCD3	FBXL14
LMO1	SEC11A
MLEC	LTV1
CARD9	EMG1
AZIN1	HTR3A
TMEM181	TMC6
SDE2	PI4K2B
MAN1A1	GPC2
TMX1	TMED10
SCG3	KLF16
MICU2	ARNT
BMPR1A	C9orf72
BMI1	SP3
ABCA3	BLOC1S2
TRIM2	SLC16A1
ZNF664	AURKAIP1
NEFL	EIF2AK4
PRRT4	COQ3
SCCPDH	GAN
ZNF644	UGDH
RAB12	TRAM1
TTLL12	PEX1
WDR11	TMEM192
ATRAID	EXOC5
PLD6	TXNRD3
DTX3	ACY1
TUBB2A	ISOC2
ANKRD40	PLGRKT
UBFD1	TP53I13
STAT5B	HAGHL
PAK2	ZNF766
PXMP2	TMEM65
DNLZ	TMEM98
MPHOSPH9	TMOD2
COMT	WDR89
PNO1	KIAA0319L
CPE	HMGCS1
GTF2F1	ZNF675
EPHB3	YBEY
VSTM2L	ZNF880
METTL2B	TMED1
KLF13	UTP15
SHD	RPF2
YEATS4	PRCP
HLA-A	TIPRL
MRPL24	DHRS7
HDAC3	AAGAB
CDC5L	MRPL48
CLSTN2	OPN3
YARS2	C8orf88
FAM136A	ABCB10
MCC	EMC8
PHKB	SMCO4
HMGCR	ARF6
DOK4	MRPL21
ARVCF	NLN
PYGB	PCOLCE2
PHC2	MEGF8
TFB2M	TRAPPC1
ARL2BP	THUMPD3
TDG	DYNC2H1
ZCRB1	LIG3
SENP2	LGMN
RIMS3	CHPT1
TNPO1	MXI1
BMP7	CKS1B
EPB41L4A-AS1	ACTG1
NBAS	PRTFDC1
ECI1	NT5C3A
SLC18A2	CRY1
TUB	BCL2L13
RAF1	AKR1B1
GLUD1	GTF2H3
DYNC1H1	PLAA
VDAC3	SLC6A15
FAF1	CHMP1B
GNAI3	TSG101
RNF145	TSN
PDXP	IFT57
MALSU1	CDC26
SERINC1	GPAM
SEC22B	SCG2
PCBD1	EME1
TAF7	TAX1BP3
LAP3	MAK16
SLIT3	APH1A
KIAA0100	C16orf58
G3BP1	KIFAP3
HAND1	TMEM209
PMF1	TRAPPC11
COPA	NFU1
GATA2	DNAJC10
CCDC167	THOC6
IARS2	RTCA
NUDT1	TOR1A
H2AFY2	CNRIP1
METTL7A	RPSA
GNPDA1	JAGN1
SCHIP1	PPM1D
LBR	SUCO
MAP1B	BCR
ZNF704	MMD
EID1	RABEP1
EIF4B	COPG2
ZC3H15	C5orf15
VPS72	UBE2L6
RPS24	KLHDC10
PGD	GNL3
EPAS1	PTPRG
CHRNB4	TRAPPC6A
ID3	SNX12
LARS	SPSB4
ESD	METTL9
PRDX6	HAUS6
MRPL41	NUDCD1
ID2	RND3
LAPTM4B	ANGEL2
GAP43	TRIM44
HMGN2	STAG1
RPL41	AKR7A2
MCM5	TSPAN13
DBH	UBXN2A
PPIB	TMEM33
YBX1	TMCO1
SNORD104	CDH2
OST4	PAFAH1B2
ACTB	PSMB10
	MARC1
	ETV5
	NIFK
	VMA21
	SPCS3
	MICU2
	FAM216A
	FKBP9
	BFAR
	USP47
	PPP1R9B
	DERA
	SMIM20
	ABCA3
	UTP20
	ZNF664
	HES6
	NIP7
	LINC00839
	KIAA1147
	C11orf1
	TARS
	MRPS10
	WDR36
	GGH
	MAP3K1
	NOC3L
	POGK
	DPM3
	ESF1
	PDCD4
	GMFB
	VPS54
	METTL1
	ATRAID
	SOX11
	VTA1
	GSTA4
	HPDL
	PLD6
	SCFD2
	LINC00682
	DNAJC14
	METTL2A
	TWISTNB
	HAUS4
	UBE2Q1
	COQ5
	SCO1
	TATDN1
	ACADM
	ABRACL
	MFN1
	MRPL44
	PNO1
	LAMA1
	CPE
	NECAP1
	METTL2B
	NUP37
	BTBD1
	ALG5
	MACROD1
	ELP6
	NIT2
	PAPOLA
	FAM136A
	BCKDHA
	PHKB
	PTP4A2
	MPDU1
	ZBTB33
	APRT
	ETFB
	PYGB
	HSD17B4
	TFB2M
	USO1
	GLA
	MRPL15
	SENP2
	RNF187
	EPB41L4A-AS1
	DUS3L
	SEC23A
	WDR61
	NAA15
	PPP1R15B
	CUEDC2
	DARS2
	TCEA1
	NUP210
	GTF2F2
	SLC18A2
	SENP3
	WDR54
	CDC6
	PCGF1
	RAB5C
	TSR1
	CCDC43
	EIF2D
	AFG3L2
	FADS1
	RPL39L
	IDH1
	COPZ1
	TOPBP1
	NIPSNAP1
	FAM163B
	CAD
	LAP3
	DHFR
	C20orf27
	DCAF13
	RRM1
	NDUFB6
	G3BP1
	TAGLN2
	ZNF24
	BLOC1S1
	LSG1
	WDR12
	TMEM147
	TIMM17A
	CCDC167
	LMNB2
	DTD1
	ZNF256
	RRP9
	CMSS1
	ZNF300
	NDUFA7
	ZNF329
	TLX2
	SQLE
	EIF2A
	SNRNP40
	BRIX1
	MAOA
	GSTO1
	TPM3
	RARS
	ZNF426
	EXOSC5
	MYL12B
	PGD
	FKBP4
	CKAP5
	ID3
	SMARCC1
	TRAP1
	IGFBPL1
	WDR43
	NES
	PDIA4
	EML5
	TBCA
	FSCN1
	EIF3M
	ZNF581
	NDUFB1
	EPRS
	DPP7
	PSMB7
	MRPL3
	COX5B
	CCT4
	PRDX4
	PARP1
	HADHA
	TMEM258
	HSP90AA1
	YWHAE
	HSP90B1
	EIF3D
	NCL
	NDUFA13
	STMN1
	HSPA8
	RPS4X
	RPS21
	ZYG11A
