# Supplementary material for: ASCL1 is a MYCN- and LMO1-dependent member of the adrenergic neuroblastoma core regulatory circuitry
Source: Nat Commun. 2019 Dec 9;10:5622. doi: 10.1038/s41467-019-13515-5 (PMC6901540; doi:10.1038/s41467-019-13515-5)
Supplement: Supplementary file 5 — Supplementary Data 3 [file 41467_2019_13515_MOESM5_ESM.xlsx]

## Sheet: Supplementary Data 3
Supplementary Data 3: shRNA sequences
Genes	shRNA IDs	TRA IDs	Sequences
ASCL1	shRNA-2	TRCN0000013550	Sense	CCGGCAACTACTCCAACGACTTGAACTCGAGTTCAAGTCGTTGGAGTAGTTGTTTTTG
			Anti-sense	AATTCAAAAACAACTACTCCAACGACTTGAACTCGAGTTCAAGTCGTTGGAGTAGTTG
	shRNA-3	TRCN0000235657	Sense	CCGGCCAACTACTCCAACGACTTGACTCGAGTCAAGTCGTTGGAGTAGTTGGTTTTTG
			Anti-sense	AATTCAAAAACCAACTACTCCAACGACTTGACTCGAGTCAAGTCGTTGGAGTAGTTGG
LMO1	shRNA-1	TRCN0000015045	Sense	CCGGCGCGACTACCTGAGGCTCTTTCTCGAGAAAGAGCCTCAGGTAGTCGCGTTTTTG
			Anti-sense	AATTCAAAAACGCGACTACCTGAGGCTCTTTCTCGAGAAAGAGCCTCAGGTAGTCGCG
	shRNA-2	TRCN0000015043	Sense	CCGGGCCACATTAGAACTTCTCCGTCTCGAGACGGAGAAGTTCTAATGTGGCTTTTTG
			Anti-sense	AATTCAAAAAGCCACATTAGAACTTCTCCGTCTCGAGACGGAGAAGTTCTAATGTGGC
	shRNA-3	TRCN0000015044	Sense	CCGGCAACATGATCTTGTGTCAGATCTCGAGATCTGACACAAGATCATGTTGTTTTTG
			Anti-sense	AATTCAAAAACAACATGATCTTGTGTCAGATCTCGAGATCTGACACAAGATCATGTTG
	shRNA-4	TRCN0000015046	Sense	CCGGCAGCTCAATGGCACCTTTGAACTCGAGTTCAAAGGTGCCATTGAGCTGTTTTTG
			Anti-sense	AATTCAAAAACAGCTCAATGGCACCTTTGAACTCGAGTTCAAAGGTGCCATTGAGCTG
MYCN	shRNA-1	TRCN0000020694	Sense	CCGGGCCAGTATTAGACTGGAAGTTCTCGAGAACTTCCAGTCTAATACTGGCTTTTTG
			Anti-sense	AATTCAAAAAGCCAGTATTAGACTGGAAGTTCTCGAGAACTTCCAGTCTAATACTGGC
	shRNA-3	TRCN0000020696	Sense	CCGGCGGACGAAGATGACTTCTACTCTCGAGAGTAGAAGTCATCTTCGTCCGTTTTTG
			Anti-sense	AATTCAAAAACGGACGAAGATGACTTCTACTCTCGAGAGTAGAAGTCATCTTCGTCCG
GATA3	shRNA-1	TRCN0000019302	Sense	CCGGCCTCTGCTTCATGGATCCCTACTCGAGTAGGGATCCATGAAGCAGAGGTTTTTG
			Anti-sense	AATTCAAAAACCTCTGCTTCATGGATCCCTACTCGAGTAGGGATCCATGAAGCAGAGG
	shRNA-3	TRCN0000019299	Sense	CCGGGCCAAGAAGTTTAAGGAATATCTCGAGATATTCCTTAAACTTCTTGGCTTTTTG
			Anti-sense	AATTCAAAAAGCCAAGAAGTTTAAGGAATATCTCGAGATATTCCTTAAACTTCTTGGC
RET	shRNA-1	TRCN0000040026	Sense	CCGGCCGCGTATACTTCTCCTTCTTCTCGAGAAGAAGGAGAAGTATACGCGGTTTTTG
			Anti-sense	AATTCAAAAACCGCGTATACTTCTCCTTCTTCTCGAGAAGAAGGAGAAGTATACGCGG
	shRNA-3	TRCN0000010238	Sense	CCGGGGGCGACCGTACATGACTATACTCGAGTATAGTCATGTACGGTCGCCCTTTTTG
			Anti-sense	AATTCAAAAAGGGCGACCGTACATGACTATACTCGAGTATAGTCATGTACGGTCGCCC
