# Supplementary material for: ASCL1 is a MYCN- and LMO1-dependent member of the adrenergic neuroblastoma core regulatory circuitry
Source: Nat Commun. 2019 Dec 9;10:5622. doi: 10.1038/s41467-019-13515-5 (PMC6901540; doi:10.1038/s41467-019-13515-5)
Supplement: Supplementary file 6 — Supplementary Data 4 [file 41467_2019_13515_MOESM6_ESM.xlsx]

## Sheet: Supplementary Data 4
Supplementary Data 4: qRT-PCR primer sequences
Gene Name	Forward primers	Reverse primers
LMO1	TCTACACCAAGGCCAACCTC	AGCAGTCGAGGTGATACACG
ASCL1	CGGCCAACAAGAAGATGAGT	TGGAGTAGTTGGGGGAGATG
MYCN	TCCAGCGAGCTGATCCTCAA	TGACACTCT TGA GCGGACGT
GATA3	CAGGGAGTGTGTGAACTGTG	GAGTGTGGTTGTGGTGGTCT
PHOX2B	TCAATTCCTCTGCCTACGAG	GTGGTCCGTGAAGAGTTTGT
HAND2	CTACATCGCCTACCTCATGG	GTTTTCTTGTCGTTGCTGCT
NTRK1	CGTCAACAACGGCAACTAC	AAGGAAGAGGCAGGCAAA
NPY	AACCTCATCACCAGGCAGAG	CATTGCAGGGTCTTCAAGCC
GAPDH	CTCCTCTGACTTCAACAGCGACAC	TGCTGTAGCCAAATTCGTTGTCAT
Spike-in	GCTTGAGGAGCTTGAAGCAG	GCGGTCGGTATAAAATCAGG
