# Supplementary material for: ASCL1 is a MYCN- and LMO1-dependent member of the adrenergic neuroblastoma core regulatory circuitry
Source: Nat Commun. 2019 Dec 9;10:5622. doi: 10.1038/s41467-019-13515-5 (PMC6901540; doi:10.1038/s41467-019-13515-5)
Supplement: Supplementary file 7 — Supplementary Data 5 [file 41467_2019_13515_MOESM7_ESM.xlsx]

## Sheet: Supplementary Data 5
Supplementary Data 5: sgRNA target sequences
Target	sgRNA IDs	Target sequence
Peak1	sgRNA#1	ATCCAGACCATTCCCGGATCTGG
	sgRNA#2	GCAAACAGTGACCGTGGTAATGG
Peak2	sgRNA#3	GATTTAGATAGGATCGCTGCAGG
	sgRNA#4	ACCTAATGTCATTTCGTGCCAGG
Peak3a	sgRNA#5	GCACTGTACAGATGGTTCCCTGG
Peak3b	sgRNA#7	AGAAACGATTCTGTTCGGCAGGG
