# Supplementary material for: ASCL1 is a MYCN- and LMO1-dependent member of the adrenergic neuroblastoma core regulatory circuitry
Source: Nat Commun. 2019 Dec 9;10:5622. doi: 10.1038/s41467-019-13515-5 (PMC6901540; doi:10.1038/s41467-019-13515-5)
Supplement: Supplementary file 8 — Supplementary Data 6 [file 41467_2019_13515_MOESM8_ESM.xlsx]

## Sheet: Supplementary Data 6
Supplementary Data 6: ChIP-PCR primer sequences
For LMO1/H3K27ac ChIP
Location		Forward primers	Reverse primers
eASCL1 Peak1	-500bp	GTTTCTGTCAAATGGCAAGG	AGGCAGGATCTGAGGTCTTT
	-0bp	CCACCAAAGCTGTCCTAAAA	GGCTTCTTGTCATTTGCCTA
	+500bp	GCTGTTTGAGGAACGGTCTA	GCCCTGGATTCTCTAAAAGG
eASCL1 Peak2	peak2 -500bp	TTTCCTCTTAAACGCCACTG	GATTAAGGTGATGGCCTCCT
	peak2 -0bp	GGAAACAGACACTGGGACAG	ATGGTACAACCAGCAGAGTCA
	peak2 +500bp	AGGGTTTTGGGGAGTGTAAG	TGAGCAAACCCAGTTCTTTC
eASCL1 Peak3a	peak3a -500bp	CCTGGTTTAACACATGAGGAAG	AACACCATATAGACACAAGGAGG
	peak3a -0bp	GTCAGTGTGTGGTATGTGCC	TTTGTGTCCCATCCGCAT
eASCL1 Peak3b	peak3b -500bp	TGTGTCTTGCCTGTGTATCC	CTTGTGTCCTCCTCCATTGT
	peak3b -0bp	CCAAGGAAGAAACAACTGGT	CCAAGAAATAGGGCAGAGC
	peak3b +500bp	TCTTCTGGGATGTGGTAGTGA	TCAGCAACAGTCAACCTAACTT
eRET Peak	peak -500bp	AGAGAGGGCAAAACGAAAAC	AGGCAAAGTTCAAGAGCAAA
	peak -0bp	CTATCTTGCGTCTGGCATCT	GACTTGGGTCTGTGCTGAGT
	peak +500bp	CCACATCAGTCTCCCCAGTA	GGAAAACACCCTCACTCAAA
For dCas9 ChIP
Location		Forward primers	Reverse primers
eASCL1 Peak1	sg#1	CCACCAAAGCTGTCCTAAAA	TAGGCAAATGACAAGAAGCC
	sg#2	GCTGTTTGAGGAACGGTCTA	GAATTTCCGGAACATAGCCC
eASCL1 Peak2	sg#3/sg#4	GGAAACAGACACTGGGACAG	ATGGTACAACCAGCAGAGTCA
eASCL1 Peak3a	sg#5	GTCAGTGTGTGGTATGTGCC	TTTGTGTCCCATCCGCAT
eASCL1 Peak3b	sg#7	ACGACCACTTGTTGACATTGAA	CATTCATGCATGCCATTGTC
Negative control region		AGCTGGAGGTCGTAATCCTAAAC	CCTTTCCCATGGACCCTCTC
