# Supplementary material for: ASCL1 is a MYCN- and LMO1-dependent member of the adrenergic neuroblastoma core regulatory circuitry
Source: Nat Commun. 2019 Dec 9;10:5622. doi: 10.1038/s41467-019-13515-5 (PMC6901540; doi:10.1038/s41467-019-13515-5)
Supplement: Supplementary file 9 — Supplementary Data 7 [file 41467_2019_13515_MOESM9_ESM.xlsx]

## Sheet: Supplementary Data 7
	Supplementary Data 7. Dataset accession numbers
	ChIP-seq datasets
Experiments	Cell samples	ChIP antibodies	GEO accession numbers	URL/accession codes	References
ChIP-seq dataset	Kelly	LMO1	GSE120074	https://www.ncbi.nlm.nih.gov/geo/query/acc.cgi?acc=GSE120074
	Kelly	ASCL1	GSE120074	https://www.ncbi.nlm.nih.gov/geo/query/acc.cgi?acc=GSE120074
	Kelly	PHOX2B	GSE94824	https://www.ncbi.nlm.nih.gov/geo/query/acc.cgi?acc=GSE94824	Durbin. AD, et al., 2018
	Kelly	HAND2	GSE94824	https://www.ncbi.nlm.nih.gov/geo/query/acc.cgi?acc=GSE94824	Durbin. AD, et al., 2018
	Kelly	GATA3	GSE94824	https://www.ncbi.nlm.nih.gov/geo/query/acc.cgi?acc=GSE94824	Durbin. AD, et al., 2018
	Kelly	MYCN	GSE94824	https://www.ncbi.nlm.nih.gov/geo/query/acc.cgi?acc=GSE94824	Durbin. AD, et al., 2018
	Kelly	ISL1	GSE94824	https://www.ncbi.nlm.nih.gov/geo/query/acc.cgi?acc=GSE94824	Durbin. AD, et al., 2018
	Kelly	TBX2	GSE94824	https://www.ncbi.nlm.nih.gov/geo/query/acc.cgi?acc=GSE94824	Durbin. AD, et al., 2018
	Kelly	H3K27ac	GSE62726	https://www.ncbi.nlm.nih.gov/geo/query/acc.cgi?acc=GSE62726	Chipumuro E, et al., 2014
	Kelly	H3K4me1	GSE62726	https://www.ncbi.nlm.nih.gov/geo/query/acc.cgi?acc=GSE62726	Chipumuro E, et al., 2014
	Various neuroblastoma cell lines	H3K27ac	GSE90683	https://www.ncbi.nlm.nih.gov/geo/query/acc.cgi?acc=GSE90683	Boeva V, et al., 2017
	Jurkat	LMO1	GSE94391	https://www.ncbi.nlm.nih.gov/geo/query/acc.cgi?acc=GSE94391	Li Z, et al., 2017
	Jurkat	GATA3	GSE68976	https://www.ncbi.nlm.nih.gov/geo/query/acc.cgi?acc=GSE68976	Hnisz D, et al., 2016
	Jurkat	H3K27ac	GSE50622	https://www.ncbi.nlm.nih.gov/geo/query/acc.cgi?acc=GSE50622	Kwiatkowski N, et al., 2014
	Jurkat	H3K4me1	GSE119439	https://www.ncbi.nlm.nih.gov/geo/query/acc.cgi?acc=GSE119439	Leong WZ, et al., 2017
	Gene expression datasets
Experiments	Cell samples		GEO accession numbers	URL/accession codes	References
RNA-seq	myc and mycn zebrafish tumors		GSE107518	https://www.ncbi.nlm.nih.gov/geo/query/acc.cgi?acc=GSE107518	Zimmerman MW, et al., 2018
	various neuroblastoma cell lines		GSE90683	https://www.ncbi.nlm.nih.gov/geo/query/acc.cgi?acc=GSE90683	Boeva V, et al., 2017
Experiments	Cell samples	Treatment	GEO accession numbers	URL/accession codes	References
RNA-seq	Kelly	LMO1 knockdown	GSE132760	https://www.ncbi.nlm.nih.gov/geo/query/acc.cgi?acc=GSE132760
	Kelly	MYCN knockdown	GSE132760	https://www.ncbi.nlm.nih.gov/geo/query/acc.cgi?acc=GSE132760
	Kelly	ASCL1 knockdown	GSE132760	https://www.ncbi.nlm.nih.gov/geo/query/acc.cgi?acc=GSE132760
Microarray	SH-SY5Y	LMO1 knockdown	GSE130747	https://www.ncbi.nlm.nih.gov/geo/query/acc.cgi?acc=GSE130747
Experiments	Cohort name		GEO accession numbers	URL/accession codes	References
Cohort analysis	Kocak cohort		GSE45547	https://www.ncbi.nlm.nih.gov/geo/query/acc.cgi?acc=GSE45547	Kocak, et al., 2013
	Neuroblastoma Research Consortium (NRC)		GSE85047	https://www.ncbi.nlm.nih.gov/geo/query/acc.cgi?acc=GSE85047
	Versteeg cohort		GSE16476	https://www.ncbi.nlm.nih.gov/geo/query/acc.cgi?acc=GSE16476	Molenaar JJ, et al., 2012
	Tools and database
	Name	URL/accession codes
public dataset	R2 dataset	http://hgserver1.amc.nl/cgi-bin/r2/main.cgi
	CCLE dataset	https://portals.broadinstitute.org/ccle
